# Supplementary material for: The cnidarian Hydractinia echinata employs canonical and highly adapted histones to pack its DNA
Source: Epigenetics Chromatin. 2016 Sep 6;9(1):36. doi: 10.1186/s13072-016-0085-1 (PMC5011920; doi:10.1186/s13072-016-0085-1)
Supplement: Supplementary file 2 — 10.1186/s13072-016-0085-1 S2. List of primers used in this study. [file 13072_2016_85_MOESM2_ESM.xlsx]

## Sheet: Sheet1
histones	primers	sequence
H1	H1.1/3_F	ATGAGTGAAGCAGCTTCTC
	H1.1_R	TTATTTTTTTGCGGTCTTCTTTG
H1.2	H1.2_F	ATGGTTGCTGCAAAAAAGAATGCTG
	H1.2_R	TTATTTCTTTGATTTCTTAGTGGGGGTTTTC
H1.3	H1.1/3_F	ATGAGTGAAGCAGCTTCTC
	H1.3_R	TCAACGCCTAGGAGTTATC
H2A.Z	H2A.Z_F	ATGGCTGGAGGTAAAGCTGG
	H2A.Z_R	CTAAGTTGGCTTTGCACCTTTTTTG
H2A	H2A.2_F	ATGTCTGGACGTGGAAAAGG
	H2A.2_R	TTACTTCTTCTGTCCTTTGTCGTTC
H2A.X.1	H2A.X.1_F	ATGAGTGGACGTGGAAAAGGTG
	H2A.X.1_R	CTAATATTCTTGTGATTGAGAGCTTTTCC
H2A.X.2	H2A.X.2_F	ATGTCTGGGAAAGGGAAAGGC
	H2A.X.2_R	TTAGTAGGCTTGGCTTTGAACTCC
H2B	H2B.2_F	ATGTCTGACGCAGCAGCTAAA
	H2B.2_R	TTACTTGCTGCTTGTGTATTTTGTGA
H2B.2	H2B.1_F	ATGGCAAGCGATAAAACTCTAAAG
	H2B.1_R	TTACTTTGACATTTTGTATTTGCTAACTG
H2B.3/4	H2B.3_F	ATGGCTGGAAGTCCAAGAAAAGGAAG
	H2B.3_R	TTATCTGGAGCTTGTGTACTTGGTAAC
H2B.5/6	H2B.5_F	ATGGCAAGTCCAAGAAAAGGGAG
	H2B.5_R	CTACTTGGAACTTGTGTATTTGGTCAC
H3	H3.2_F	ATGGCTCGTACAAAGCAAACTG
	H3.2_R	TTAGGCACGTTCCCCACG
H3.3.1	H3.1_F	ATGGCTCGTACAAAACAAACTGC
	H3.1_R	TTAAGCACGTTCTCCTCTGATTCTTC
H3.3.2	H3.3_F	ATGGCTCGTACAAAGCAAACAGC
	H3.3_R	TTATGCTCGTTCACCACGAATTCGA
H4	H4_F	ATGTCTGGACGCGGAAAAGG
	H4_R	TTAACCTCCGAATCCGTAAAGAGTTC
