# Supplementary material for: The cnidarian Hydractinia echinata employs canonical and highly adapted histones to pack its DNA
Source: Epigenetics Chromatin. 2016 Sep 6;9(1):36. doi: 10.1186/s13072-016-0085-1 (PMC5011920; doi:10.1186/s13072-016-0085-1)
Supplement: Supplementary file 4 — 10.1186/s13072-016-0085-1 S4. Summary table of all experiments and results. [file 13072_2016_85_MOESM4_ESM.xlsx]

## Sheet: Sheet1
			Proteomics (Acid extracts)				Expression pattern										RNA-Seq		Genomic locus description
			male	feeding	larva		Summary	EDU	FISH	S-phase	ISH male	ISH female	ISH Feeding	ISH embryo	Double FISH		transcripts present
	H1.1		Y	Y	Y		all life stages	Y	Y	Y	Y	Y	Y	N/A	N/A		Y		Canonical/Core cluster H1, H2A, H2B, H3, H4
	H1.2		Y	N	N		all life stages	N	N	N	Y	Y	Y	N/A	N/A		Y		single locus, 2 exons
	H1.3		N	N	N		N/A	N	N	N	N	N	N	N/A			N		single locus, 1 exons
	H2A.1		Y	Y	Y		all life stages	N/A	N/A	Y	N/A	N/A	N/A	N/A	N/A		Y		Canonical/Core cluster H1, H2A, H2B, H3, H4
	H2A.Z		Y	Y	Y		all life stages	N/A	N/A	N	Y	Y	Y	N/A	N/A		Y		single locus, 5 exons
	H2A.X.1		Y	Y	Y		all life stages	N/A	N/A	N	Y	Y	N	N/A	N/A		Y		single locus, 2 exons
	H2A.X.2		N	N	N		female germ cells	N/A	N/A	N	N	Y	N	N/A	N/A		Y		single locus, 5 exons
	macroH2A		Y	N	N		all life stages	N/A	N/A	N	N/A	N/A	N/A	N/A	N/A		Y		single locus, 8 exons
	H2B.1		Y	Y	Y		all life stages	Y	Y	Y	Y	Y	Y	N/A	H2B.2/H2B.3/4		Y		Canonical/Core cluster H1, H2A, H2B, H3, H4
	H2B.2		N	N	N		N/A	N/A	N/A	Y	N/A	N/A	N/A	N/A	N/A		Y		H2B.1, H2B.5 H2B.6 cluster
	H2B.3		Y	Y	Y		male germ cells	Y	Y	Y	Y	Y	Y	Y	H2B.2/H2B.3/4		Y		single locus, 1 exon
	H2B.4		Y	Y	Y		all life stages	Y	Y	Y	Y	Y	Y	Y	H2B.2/H2B.3/4		Y		single locus, 1 exon
	H2B.5		Y	Y	Y		male germ cells	N/A	N/A	Y	Y	N	N	N/A	N/A		Y		H2B.1, H2B.5 H2B.6 cluster
	H2B.6		Y	Y	Y		male germ cells	N/A	N/A	Y	Y	N	N	N/A	N/A		Y		H2B.1, H2B.5 H2B.6 cluster
	H3.3.1		Y	Y	Y		all life stages	Y	Y	Y	Y	Y	Y	N/A	N/A		Y		single locus, 1 exons
	H3.3.2		Y	Y	Y		all life stages	Y	Y	N	Y	Y	Y	N/A	N/A		Y		single locus, 2 exons
	H3.1		Y	Y	Y		all life stages	N/A	N/A	Y	Y	Y	Y	N/A	N/A		Y		Canonical/Core cluster H1, H2A, H2B, H3, H4
	CENP-A		Y	N	N		all life stages	N/A	N/A	N	N/A	N/A	N/A	N/A	N/A		Y		single locus, 2 exons
	H4.1		Y	Y	Y		all life stages	N/A	N/A	Y	Y	Y	Y	N/A	N/A		Y		Canonical/Core cluster H1, H2A, H2B, H3, H4
				Variants are not distinguishable by proteomics						cross reactive ISH probe			N/A = not available
				using trypsin digests						inactive pseudogene

## Sheet: Sheet2
	crossreactivity H2Bs
		H2B.1_gDNA	H2B.2_gDNA	H2B.6_gDNA	H2B.5_gDNA	H2B.4_gDNA	H2B.3_gDNA
	H2B.1_gDNA		55.8025	52.7056	54.4743	48.8753	50.3165
	H2B.2_gDNA	55.8025		59.2357	61.1842	56.1741	57.438
	H2B.6_gDNA	52.7056	59.2357		96.5909	71.5569	69.4611
	H2B.5_gDNA	54.4743	61.1842	96.5909		72.955	71.6564
	H2B.4_gDNA	48.8753	56.1741	71.5569	72.955		93.8139
	H2B.3_gDNA	50.3165	57.438	69.4611	71.6564	93.8139
	crossreactivity H3s
		CENP-A	H3.3.2	H3.3.1	H3
	CENP-A		50.5176	49.8965	50.1035
	H3.3.2	50.5176		77.129	78.1022
	H3.3.1	49.8965	77.129		79.562
	H3	50.1035	78.1022	79.562
	crossreactivity H3s
		H2A.X.2	H2A.X.1
	H2A.X.2		62.2549
	H2A.X.1	62.2549
	crossreactivity H1s
		H1.2	H1
	H1.2		59.6078
	H1	59.6078
