# Supplementary material for: The cnidarian Hydractinia echinata employs canonical and highly adapted histones to pack its DNA
Source: Epigenetics Chromatin. 2016 Sep 6;9(1):36. doi: 10.1186/s13072-016-0085-1 (PMC5011920; doi:10.1186/s13072-016-0085-1)
Supplement: Supplementary file 9 — 10.1186/s13072-016-0085-1 S9. Table showing mass-spectrometry results following trypsin digest of acid extracted histones from sperm of Hydractinia echinata. [file 13072_2016_85_MOESM9_ESM.xlsx]

## Sheet: Sperm_AE_mass-spec
Protein	Score	Mass	Description
Hydractinia_H1.1/3	218.31	19374.4
Score	Identity Score	Homology Score	Sequence	Observed Mass	Calculated Mass	Charge	Delta mz (ppm)	Retention Time
43.27	25	0	AAIATLK	344.223	686.433	2	-0.614773	781.114
27.77	22	21	YVDMIK	384.701	767.389	2	-0.45088	851.79
29.43	23	0	YIHANYK	454.733	907.455	2	-3.29052	679.774
25.95	23	23	YIHANYK	303.492	907.455	3	-0.580745	680.825
24.05	22	16	AAIATLKER	324.866	971.576	3	-0.558886	731.901
65.16	22	0	AAIATLKER	486.795	971.576	2	-0.0102926	731.328
70.37	24	0	GVTSGDLIQTK	559.806	1117.6	2	0.180745	882.17
52.99	24	22	GVTSGDLIQTK	559.807	1117.6	2	0.837511	931.215
25.71	24	18	GVTSGDLIQTK	559.807	1117.6	2	1.05584	1024.64
44.65	22	0	RGVTSGDLIQTK	637.857	1273.7	2	-0.439664	790.971
Protein	Score	Mass	Description
Hydractinia_H1.2	150.97	16792.9
Score	Identity Score	Homology Score	Sequence	Observed Mass	Calculated Mass	Charge	Delta mz (ppm)	Retention Time
68.68	24	20	VGDNVETVVK	530.287	1058.56	2	-0.49879	1018.24
49.42	24	16	VGDNVETVVK	530.288	1058.56	2	0.538467	843.585
41.23	22	15	ANYKVGDNVETVVK	512.607	1534.8	3	-0.0938234	874.957
41.14	22	15	ANYKVGDNVETVVK	768.408	1534.8	2	2.02111	877.347
Hydractinia_macroH2A	48.17	40145.8
Score	Identity Score	Homology Score	Sequence	Observed Mass	Calculated Mass	Charge	Delta mz (ppm)	Retention Time
23.88	23	0	AGTIFPVSR	474.269	946.524	2	-1.05967	1018.72
47.79	24	0	GSDSIAVLSEK	553.29	1104.57	2	-0.548632	956.47
Protein	Score	Mass	Description
Hydractinia_H2A	556.008	13565.6
Hydractinia_H2A.X.1	556.008	14093.8
Score	Identity Score	Homology Score	Sequence	Observed Mass	Calculated Mass	Charge	Delta mz (ppm)	Retention Time
27.52	14	0	HLQLAVR	418.758	835.503	2	-0.835425	1525.55
20.59	14	0	HLQLAVR	418.758	835.503	2	-0.835425	1827.01
27.82	14	0	HLQLAVR	418.758	835.503	2	-0.761218	1617.14
20.79	14	0	HLQLAVR	418.758	835.503	2	-0.761218	1207.2
20.51	14	0	HLQLAVR	418.758	835.503	2	-0.615198	885.847
18.47	14	0	HLQLAVR	418.759	835.503	2	-0.323159	1252.77
28.6	14	0	HLQLAVR	418.759	835.503	2	-0.251346	1298.32
28.95	14	0	HLQLAVR	418.759	835.503	2	-0.251346	1343.81
18.95	14	0	HLQLAVR	418.759	835.503	2	-0.251346	1115.43
28.39	14	0	HLQLAVR	418.759	835.503	2	-0.177139	1023.82
38.11	14	0	HLQLAVR	418.759	835.503	2	-0.105326	1480.24
27.71	14	0	HLQLAVR	418.759	835.503	2	-0.105326	1389.42
23.05	14	0	HLQLAVR	418.759	835.503	2	-0.105326	1434.95
33.22	14	0	HLQLAVR	418.759	835.503	2	-0.105326	837.894
28.61	14	0	HLQLAVR	418.759	835.503	2	-0.105326	1070.07
17.13	14	0	HLQLAVR	418.759	835.503	2	0.0430878	1716.16
33.75	14	0	HLQLAVR	418.759	835.503	2	0.114901	930.977
19	14	0	HLQLAVR	418.759	835.503	2	0.260921	1662.61
33.46	14	0	HLQLAVR	418.759	835.503	2	0.335128	792.319
28.81	14	0	HLQLAVR	418.759	835.503	2	0.335128	1160.69
33.29	14	0	HLQLAVR	418.759	835.503	2	0.406941	977.002
27.35	14	0	HLQLAVR	418.759	835.503	2	0.481147	1761.46
20.74	14	0	HLQLAVR	418.759	835.503	2	0.627167	1571.25
18.13	14	0	HLQLAVR	418.76	835.503	2	4.20585	1931.06
22.88	22	0	AGLQFPVGR	472.769	943.524	2	-0.771576	1707.45
27.29	22	0	AGLQFPVGR	472.769	943.524	2	-0.188654	1476.77
23.36	22	0	AGLQFPVGR	472.769	943.524	2	-0.059352	1385.96
33.64	22	0	AGLQFPVGR	472.769	943.524	2	0.00635914	1431.47
35.6	22	0	AGLQFPVGR	472.769	943.524	2	0.135662	1569.44
23.26	22	20	AGLQFPVGR	472.769	943.524	2	0.199253	1660.34
36.3	22	0	AGLQFPVGR	472.769	943.524	2	0.199253	1293.83
59.13	22	0	AGLQFPVGR	472.769	943.524	2	0.264964	1142.89
27.87	22	0	AGLQFPVGR	472.769	943.524	2	0.328556	1523.76
38.25	22	0	AGLQFPVGR	472.769	943.524	2	0.328556	1339.93
56.86	22	0	AGLQFPVGR	472.769	943.524	2	0.394267	1188.84
37.91	25	0	AGLQFPVGR	472.77	943.524	2	0.845765	1614.78
25.14	25	19	AGLQFPVGR	315.516	943.524	3	1.05774	1106.4
36.28	25	18	AGLQFPVGR	472.77	943.524	2	1.17008	1088.79
66.9	25	0	AGLQFPVGR	472.77	943.524	2	1.42869	1234.95
50.37	25	0	AGLQFPVGR	472.77	943.524	2	1.58131	1133.46
Protein	Score	Mass	Description
Hydractinia_H2A.Z	346.795	13329.5
Score	Identity Score	Homology Score	Sequence	Observed Mass	Calculated Mass	Charge	Delta mz (ppm)	Retention Time
23.4	15	0	HLQLAIR	425.766	849.518	2	-0.838122	860.844
22.88	22	0	AGLQFPVGR	472.769	943.524	2	-0.771576	1707.45
27.29	22	0	AGLQFPVGR	472.769	943.524	2	-0.188654	1476.77
23.36	22	0	AGLQFPVGR	472.769	943.524	2	-0.059352	1385.96
33.64	22	0	AGLQFPVGR	472.769	943.524	2	0.00635914	1431.47
35.6	22	0	AGLQFPVGR	472.769	943.524	2	0.135662	1569.44
23.26	22	20	AGLQFPVGR	472.769	943.524	2	0.199253	1660.34
36.3	22	0	AGLQFPVGR	472.769	943.524	2	0.199253	1293.83
59.13	22	0	AGLQFPVGR	472.769	943.524	2	0.264964	1142.89
27.87	22	0	AGLQFPVGR	472.769	943.524	2	0.328556	1523.76
38.25	22	0	AGLQFPVGR	472.769	943.524	2	0.328556	1339.93
56.86	22	0	AGLQFPVGR	472.769	943.524	2	0.394267	1188.84
37.91	25	0	AGLQFPVGR	472.77	943.524	2	0.845765	1614.78
25.14	25	19	AGLQFPVGR	315.516	943.524	3	1.05774	1106.4
36.28	25	18	AGLQFPVGR	472.77	943.524	2	1.17008	1088.79
66.9	25	0	AGLQFPVGR	472.77	943.524	2	1.42869	1234.95
50.37	25	0	AGLQFPVGR	472.77	943.524	2	1.58131	1133.46
36.91	20	18	ATIAGGGVIPHIHK	343.453	1369.78	4	-0.794286	887.809
41.84	20	15	ATIAGGGVIPHIHK	685.898	1369.78	2	-0.6877	888.511
38.95	20	19	ATIAGGGVIPHIHK	457.602	1369.78	3	-0.118267	884.964
Protein	Score	Mass	Description
Hydractinia_H2B.5	305.38	16133.9
Hydractinia_H2B.6	305.38	16659.2
Score	Identity Score	Homology Score	Sequence	Observed Mass	Calculated Mass	Charge	Delta mz (ppm)	Retention Time
21.2	13	0	LLLPGELAK	477.305	952.596	2	-0.394711	1617.02
19.26	13	0	LLLPGELAK	477.305	952.596	2	-0.331725	1480.12
26.3	13	0	LLLPGELAK	477.305	952.596	2	-0.075583	1800.24
32.11	13	0	LLLPGELAK	477.305	952.596	2	-0.0104976	1525.43
32.29	13	0	LLLPGELAK	477.305	952.596	2	0.117573	1298.22
35.75	13	0	LLLPGELAK	477.305	952.596	2	0.245645	1252.56
26.61	13	0	LLLPGELAK	477.305	952.596	2	0.245645	1207.09
23.26	13	0	LLLPGELAK	477.305	952.596	2	0.30863	2068.08
32.33	13	0	LLLPGELAK	477.305	952.596	2	0.30863	1343.7
21.83	13	0	LLLPGELAK	477.305	952.596	2	0.30863	1434.84
14.84	13	0	LLLPGELAK	477.305	952.596	2	0.373716	1708.47
21.46	13	0	LLLPGELAK	477.305	952.596	2	0.373716	1571.13
20.12	13	0	LLLPGELAK	477.305	952.596	2	0.436702	1662.72
32.11	13	0	LLLPGELAK	477.305	952.596	2	0.501787	1389.3
29.09	13	0	LLLPGELAK	477.306	952.596	2	0.820915	1754.42
21.99	13	0	LLLPGELAK	477.306	952.596	2	1.01407	1847.14
19.78	13	0	LLLPGELAK	477.306	952.596	2	1.3353	2021.75
22.87	16	0	LLLPGELAK	477.306	952.596	2	1.84758	1931.17
48.17	23	16	ESYGIYIYK	568.288	1134.56	2	1.48428	1138.54
47.13	23	23	QVHPDVGISSK	389.544	1165.61	3	0.0334589	736.921
36.43	23	0	QVHPDVGISSK	583.812	1165.61	2	0.175016	734.222
24.95	23	20	RESYGIYIYK	646.339	1290.66	2	1.28074	970.232
Protein	Score	Mass	Description
Hydractinia_H2B.2	289.039	14469.9
Score	Identity Score	Homology Score	Sequence	Observed Mass	Calculated Mass	Charge	Delta mz (ppm)	Retention Time
44.78	25	0	EIQTAVR	408.732	815.45	2	-0.218284	711.81
21.2	13	0	LLLPGELAK	477.305	952.596	2	-0.394711	1617.02
19.26	13	0	LLLPGELAK	477.305	952.596	2	-0.331725	1480.12
26.3	13	0	LLLPGELAK	477.305	952.596	2	-0.075583	1800.24
32.11	13	0	LLLPGELAK	477.305	952.596	2	-0.0104976	1525.43
32.29	13	0	LLLPGELAK	477.305	952.596	2	0.117573	1298.22
35.75	13	0	LLLPGELAK	477.305	952.596	2	0.245645	1252.56
26.61	13	0	LLLPGELAK	477.305	952.596	2	0.245645	1207.09
23.26	13	0	LLLPGELAK	477.305	952.596	2	0.30863	2068.08
32.33	13	0	LLLPGELAK	477.305	952.596	2	0.30863	1343.7
21.83	13	0	LLLPGELAK	477.305	952.596	2	0.30863	1434.84
14.84	13	0	LLLPGELAK	477.305	952.596	2	0.373716	1708.47
21.46	13	0	LLLPGELAK	477.305	952.596	2	0.373716	1571.13
20.12	13	0	LLLPGELAK	477.305	952.596	2	0.436702	1662.72
32.11	13	0	LLLPGELAK	477.305	952.596	2	0.501787	1389.3
29.09	13	0	LLLPGELAK	477.306	952.596	2	0.820915	1754.42
21.99	13	0	LLLPGELAK	477.306	952.596	2	1.01407	1847.14
19.78	13	0	LLLPGELAK	477.306	952.596	2	1.3353	2021.75
22.87	16	0	LLLPGELAK	477.306	952.596	2	1.84758	1931.17
46.49	23	22	QVHPDVGVSSK	384.872	1151.59	3	-0.351687	697.728
33.14	23	19	QVHPDVGVSSK	576.804	1151.59	2	0.401183	697.627
Protein	Score	Mass	Description
Hydractinia_H2B.3	285.809	17062.4
Hydractinia_H2B.4	285.809	17672.8
Score	Identity Score	Homology Score	Sequence	Observed Mass	Calculated Mass	Charge	Delta mz (ppm)	Retention Time
21.2	13	0	LLLPGELAK	477.305	952.596	2	-0.394711	1617.02
19.26	13	0	LLLPGELAK	477.305	952.596	2	-0.331725	1480.12
26.3	13	0	LLLPGELAK	477.305	952.596	2	-0.075583	1800.24
32.11	13	0	LLLPGELAK	477.305	952.596	2	-0.0104976	1525.43
32.29	13	0	LLLPGELAK	477.305	952.596	2	0.117573	1298.22
35.75	13	0	LLLPGELAK	477.305	952.596	2	0.245645	1252.56
26.61	13	0	LLLPGELAK	477.305	952.596	2	0.245645	1207.09
23.26	13	0	LLLPGELAK	477.305	952.596	2	0.30863	2068.08
32.33	13	0	LLLPGELAK	477.305	952.596	2	0.30863	1343.7
21.83	13	0	LLLPGELAK	477.305	952.596	2	0.30863	1434.84
14.84	13	0	LLLPGELAK	477.305	952.596	2	0.373716	1708.47
21.46	13	0	LLLPGELAK	477.305	952.596	2	0.373716	1571.13
20.12	13	0	LLLPGELAK	477.305	952.596	2	0.436702	1662.72
32.11	13	0	LLLPGELAK	477.305	952.596	2	0.501787	1389.3
29.09	13	0	LLLPGELAK	477.306	952.596	2	0.820915	1754.42
21.99	13	0	LLLPGELAK	477.306	952.596	2	1.01407	1847.14
19.78	13	0	LLLPGELAK	477.306	952.596	2	1.3353	2021.75
22.87	16	0	LLLPGELAK	477.306	952.596	2	1.84758	1931.17
35.86	19	0	ESYGMYIYK	577.266	1152.52	2	0.719296	1072.41
47.13	23	23	QVHPDVGISSK	389.544	1165.61	3	0.0334589	736.921
36.43	23	0	QVHPDVGISSK	583.812	1165.61	2	0.175016	734.222
Protein	Score	Mass	Description
Hydractinia_CENP-A	26.06	18436.9
Score	Identity Score	Homology Score	Sequence	Observed Mass	Calculated Mass	Charge	Delta mz (ppm)	Retention Time
26.06	21	0	STHFLIPK	314.852	941.533	3	0.155066	876.999
Protein	Score	Mass	Description
Hydractinia_H3.3.1/2	215.742	15359.5
Hydractinia_H3	215.742	15449.5
Score	Identity Score	Homology Score	Sequence	Observed Mass	Calculated Mass	Charge	Delta mz (ppm)	Retention Time
29.92	26	0	LPFQR	330.695	659.375	2	-0.224455	832.218
28.78	22	0	KLPFQR	394.742	787.47	2	-0.091432	802.55
23.32	21	0	KLPFQR	394.743	787.47	2	0.297154	986.842
25.43	24	0	STELLIR	416.25	830.486	2	-1.94224	1373.28
56.83	24	0	STELLIR	416.25	830.486	2	-0.692366	947.227
43.96	24	0	STELLIR	416.25	830.486	2	-0.61771	1212.78
53.31	24	0	STELLIR	416.251	830.486	2	0.776654	993.988
24.33	24	0	STELLIR	416.251	830.486	2	2.46723	1051.03
30.49	25	0	RVTIMPK	422.757	843.5	2	-0.0675756	750.741
23.57	22	0	EIAQDFK	425.719	849.423	2	-0.678107	790.512
21.12	21	0	DIQLARR	436.259	870.504	2	0.198736	732.86
28.88	20	0	STELLIRK	480.298	958.581	2	-0.0730246	784.189
22.93	20	0	YRPGTVALR	344.87	1031.59	3	-0.348007	1053.17
23.44	20	0	YRPGTVALR	344.87	1031.59	3	-0.260763	1280.07
31.52	20	0	YRPGTVALR	344.87	1031.59	3	-0.260763	770.548
33.46	20	0	YRPGTVALR	344.87	1031.59	3	-0.0833666	946.074
23.46	20	0	YRPGTVALR	516.801	1031.59	2	0.0184182	818.393
27.16	20	0	YRPGTVALR	516.801	1031.59	2	0.136683	770.325
22.19	20	0	YRPGTVALR	344.87	1031.59	3	1.60335	1449.59
49.19	23	0	EIAQDFKTDLR	668.349	1334.68	2	-0.224772	947.841
26.57	19	0	YRPGTVALREIR	477.613	1429.82	3	0.453905	871.899
Protein	Score	Mass	Description
Hydractinia_H4.1	518.331	11374.4
Score	Identity Score	Homology Score	Sequence	Observed Mass	Calculated Mass	Charge	Delta mz (ppm)	Retention Time
35.73	21	17	VFLENVIR	495.29	988.571	2	-5.16807	1351.33
42.38	20	0	VFLENVIR	495.292	988.571	2	-0.274133	1512.17
49.47	20	0	VFLENVIR	495.292	988.571	2	-0.274133	1237.83
30.29	20	0	VFLENVIR	495.292	988.571	2	-0.211416	1374.11
21.66	21	16	VFLENVIR	495.293	988.571	2	0.0354047	1696.71
42.75	21	19	VFLENVIR	495.293	988.571	2	0.221532	1283.53
45.64	21	0	VFLENVIR	495.293	988.571	2	0.652457	1328.81
24.86	21	0	VFLENVIR	495.293	988.571	2	0.775868	1466.49
21.77	21	14	VFLENVIR	495.293	988.571	2	1.02269	1179.81
28.13	21	0	VFLENVIR	495.293	988.571	2	1.82587	1420.64
40.01	21	0	DAVTYTEHAK	567.776	1133.54	2	1.14862	706.072
24.02	22	14	ISGLIYEETR	590.813	1179.61	2	-1.26397	1227.88
49.82	23	21	ISGLIYEETR	590.814	1179.61	2	0.185654	1131.95
47.23	23	18	ISGLIYEETR	590.814	1179.61	2	0.495925	1086.18
29.21	23	0	ISGLIYEETR	590.814	1179.61	2	0.702773	1178.02
63.68	23	16	ISGLIYEETR	590.815	1179.61	2	0.90962	1039.78
42.92	23	21	DAVTYTEHAKR	645.826	1289.64	2	0.891724	663.963
27	20	15	DNIQGITKPAIR	442.589	1324.75	3	-1.47953	1183.11
24.72	20	18	DNIQGITKPAIR	663.38	1324.75	2	-0.62578	994.571
40.14	20	0	DNIQGITKPAIR	663.38	1324.75	2	-0.526138	938.32
47.6	20	0	DNIQGITKPAIR	663.38	1324.75	2	-0.341952	886.659
26.58	20	19	DNIQGITKPAIR	442.589	1324.75	3	-0.0301945	940.575
42.37	20	0	DNIQGITKPAIR	442.589	1324.75	3	0.0400077	886.431
21.37	20	18	DNIQGITKPAIR	442.589	1324.75	3	0.248349	1034.5
26.04	20	15	DNIQGITKPAIR	442.59	1324.75	3	0.316287	1137.49
29.16	22	16	RISGLIYEETR	668.867	1335.71	2	3.97989	954.274
17.51	17	0	DNIQGITKPAIRR	371.219	1480.85	4	-0.344397	805.409
20.78	17	0	DNIQGITKPAIRR	494.623	1480.85	3	0.324139	802.645
18.8	17	0	DNIQGITKPAIRR	741.432	1480.85	2	1.15745	803.313
17.75	13	0	ILRDNIQGITKPAIR	570.012	1707.02	3	-0.844749	965.899
